# Supplementary material for: Photobiomodulation Attenuated Cognitive Dysfunction and Neuroinflammation in a Prenatal Valproic Acid-Induced Autism Spectrum Disorder Mouse Model
Source: Int J Mol Sci. 2022 Dec 17;23(24):16099. doi: 10.3390/ijms232416099 (PMC9785820; doi:10.3390/ijms232416099)
Supplement: Supplementary file 1 [file ijms-23-16099-s001.zip]

Archive with 1 entries (1 files):
- ijms-2065159-supplementary.pdf
